# Supplementary material for: Carbon Dioxide Enrichment PEBAX/MOF Composite Membrane for CO2 Separation
Source: Membranes (Basel). 2021 May 28;11(6):404. doi: 10.3390/membranes11060404 (PMC8228013; doi:10.3390/membranes11060404)
Supplement: Supplementary file 1 [file membranes-11-00404-s001.zip]

Archive with 1 entries (1 files):
- membranes-1225999-supplementary.pdf
